# Supplementary material for: Development and Evaluation of a Quantitative Fluorescent Lateral Flow Immunoassay for Cystatin-C, a Renal Dysfunction Biomarker
Source: Sensors (Basel). 2021 May 3;21(9):3178. doi: 10.3390/s21093178 (PMC8125764; doi:10.3390/s21093178)
Supplement: Supplementary file 1 [file sensors-21-03178-s001.zip]

Archive with 1 entries (1 files):
- sensors-1166556-supplementary.pdf
